# Supplementary material for: An Observational Cross-Sectional Study of Gender and Disability as Determinants of Person-Centered Medicine in Botulinum Neurotoxin Treatment of Upper Motoneuron Syndrome
Source: Toxins (Basel). 2022 Mar 30;14(4):246. doi: 10.3390/toxins14040246 (PMC9024520; doi:10.3390/toxins14040246)
Supplement: Supplementary file 1 [file toxins-14-00246-s001.zip]

Archive with 1 entries (1 files):
- toxins-1615433-supplementary.pdf
